# Supplementary material for: Causes of acute respiratory hospitalizations predict survival in fibrosing interstitial lung diseases
Source: PLoS One. 2020 Nov 30;15(11):e0242860. doi: 10.1371/journal.pone.0242860 (PMC7703970; doi:10.1371/journal.pone.0242860)
Supplement: S1 Appendix — (XLSX) [file pone.0242860.s005.xlsx]

## Sheet: DataPlosONE
Type of ILD	Status at the end of the follow-up time	Cause of Hospitalization	At least one episode of AE-ILD during the follow-up time	GAP Stage	Follow-up time from diagnosis (years)	Time from diagnosis to AE-ILD or last follow-up date (years)
IPF	Dead or transplanted	Acute exacerbation of ILD	Yes	III	2.67	0
IPF	Dead or transplanted	Lower respiratory tract infection	Yes	II	1.99	0.72
Other ILD	Dead or transplanted	Acute exacerbation of ILD	Yes	III	5.16	0
IPF	Dead or transplanted	ILD-related hospitalization other than AE-ILD	No	II	4.65	4.65
Other ILD	Dead or transplanted	ILD-related hospitalization other than AE-ILD	No	I	7.56	7.56
IPF	Dead or transplanted	ILD-related hospitalization other than AE-ILD	Yes	II	0.26	0.21
Other ILD	Dead or transplanted	Other	Yes	I	5.54	5.41
IPF	Dead or transplanted	Lower respiratory tract infection	No	I	4.41	4.41
IPF	Dead or transplanted	Lower respiratory tract infection	No	I	8.88	8.88
IPF	Dead or transplanted	Acute exacerbation of ILD	Yes	I	5.74	5.68
IPF	Dead or transplanted	ILD-related hospitalization other than AE-ILD	No	Missing data	17.51	17.51
Other ILD	Dead or transplanted	Acute exacerbation of ILD	Yes	I	9.72	6.18
IPF	Dead or transplanted	Cardiovascular	No	Missing data	5.78	5.78
Other ILD	Dead or transplanted	Multifactorial	No	I	6.44	6.44
IPF	Dead or transplanted	ILD-related hospitalization other than AE-ILD	No	II	9.13	9.13
IPF	Dead or transplanted	Lower respiratory tract infection	No	I	4.28	4.28
IPF	Dead or transplanted	Lower respiratory tract infection	No	I	8.43	8.43
IPF	Dead or transplanted	Lower respiratory tract infection	No	III	4.49	4.49
IPF	Dead or transplanted	Acute exacerbation of ILD	Yes	II	0.79	0.42
IPF	Dead or transplanted	Acute exacerbation of ILD	Yes	II	3.46	3.38
Other ILD	Dead or transplanted	Acute exacerbation of ILD	Yes	I	1.35	1.1
IPF	Dead or transplanted	Acute exacerbation of ILD	Yes	Missing data	15.13	13.22
IPF	Dead or transplanted	Lower respiratory tract infection	Yes	II	5.82	5.82
Other ILD	Dead or transplanted	Multifactorial	No	II	4.79	4.79
IPF	Dead or transplanted	Acute exacerbation of ILD	Yes	II	2	1.93
IPF	Dead or transplanted	Lower respiratory tract infection	No	III	0.84	0.84
Other ILD	Alive	ILD-related hospitalization other than AE-ILD	No	II	10.73	10.73
Other ILD	Dead or transplanted	Acute exacerbation of ILD	Yes	II	2.84	2.78
IPF	Dead or transplanted	Acute exacerbation of ILD	Yes	Missing data	0.01	0
Other ILD	Dead or transplanted	Acute exacerbation of ILD	Yes	III	4.44	0
Other ILD	Dead or transplanted	Lower respiratory tract infection	No	I	3.77	3.77
IPF	Dead or transplanted	Cardiovascular	No	II	1.37	1.37
Other ILD	Dead or transplanted	Acute exacerbation of ILD	Yes	Missing data	7.8	1.55
Other ILD	Dead or transplanted	Other	No	II	1.67	1.67
Other ILD	Dead or transplanted	ILD-related hospitalization other than AE-ILD	No	I	0.36	0.36
IPF	Dead or transplanted	ILD-related hospitalization other than AE-ILD	Yes	I	5.91	5.83
Other ILD	Dead or transplanted	Multifactorial	Yes	II	26.1	24.81
Other ILD	Dead or transplanted	Multifactorial	No	I	6.58	6.58
IPF	Dead or transplanted	Multifactorial	No	II	6.36	6.36
IPF	Dead or transplanted	Acute exacerbation of ILD	Yes	III	0.88	0.83
IPF	Dead or transplanted	Lower respiratory tract infection	No	I	7.3	7.3
Other ILD	Dead or transplanted	Lower respiratory tract infection	Yes	I	10.77	10.21
Other ILD	Dead or transplanted	Multifactorial	No	I	1.13	1.13
IPF	Dead or transplanted	Acute exacerbation of ILD	Yes	I	11.82	9.97
IPF	Dead or transplanted	Acute exacerbation of ILD	Yes	I	3.32	3.27
IPF	Dead or transplanted	Acute exacerbation of ILD	Yes	II	1.17	1.01
Other ILD	Dead or transplanted	Acute exacerbation of ILD	Yes	II	5.87	2.76
IPF	Dead or transplanted	Other	No	II	7.78	7.78
IPF	Dead or transplanted	ILD-related hospitalization other than AE-ILD	Yes	III	0.27	0.22
IPF	Dead or transplanted	Acute exacerbation of ILD	Yes	II	2.04	2.02
IPF	Dead or transplanted	Cardiovascular	No	I	5.33	5.33
IPF	Dead or transplanted	Lower respiratory tract infection	No	I	18.41	18.41
IPF	Dead or transplanted	ILD-related hospitalization other than AE-ILD	No	III	1.55	1.55
Other ILD	Dead or transplanted	Acute exacerbation of ILD	Yes	II	5.63	0
IPF	Dead or transplanted	Acute exacerbation of ILD	Yes	Missing data	6.02	6.02
Other ILD	Dead or transplanted	Cardiovascular	No	III	0.43	0.43
IPF	Alive	Acute exacerbation of ILD	Yes	II	5.47	0
Other ILD	Alive	Acute exacerbation of ILD	Yes	II	6.62	1.66
Other ILD	Dead or transplanted	Lower respiratory tract infection	No	I	17.34	17.34
IPF	Dead or transplanted	Acute exacerbation of ILD	Yes	II	1.52	0
IPF	Dead or transplanted	Lower respiratory tract infection	Yes	Missing data	4.93	4.44
Other ILD	Alive	Lower respiratory tract infection	No	I	41.79	41.79
IPF	Dead or transplanted	ILD-related hospitalization other than AE-ILD	No	II	2.9	2.9
Other ILD	Dead or transplanted	Lower respiratory tract infection	No	II	1.06	1.06
Other ILD	Dead or transplanted	Lower respiratory tract infection	Yes	I	17.7	17.31
Other ILD	Dead or transplanted	Lower respiratory tract infection	No	I	7.51	7.51
Other ILD	Dead or transplanted	Multifactorial	No	I	14.54	14.54
Other ILD	Dead or transplanted	Acute exacerbation of ILD	Yes	I	3.63	3.54
Other ILD	Dead or transplanted	ILD-related hospitalization other than AE-ILD	Yes	I	4.25	3.72
IPF	Dead or transplanted	Acute exacerbation of ILD	Yes	II	0.59	0.47
IPF	Dead or transplanted	Lower respiratory tract infection	No	II	4.67	4.67
Other ILD	Dead or transplanted	Acute exacerbation of ILD	Yes	II	3.23	0
IPF	Dead or transplanted	Lower respiratory tract infection	Yes	II	0.47	0.23
IPF	Dead or transplanted	Cardiovascular	No	II	4.09	4.09
IPF	Dead or transplanted	Acute exacerbation of ILD	Yes	III	4.93	0
Other ILD	Dead or transplanted	ILD-related hospitalization other than AE-ILD	No	I	2.43	2.43
IPF	Dead or transplanted	Lower respiratory tract infection	No	I	3.24	3.24
IPF	Dead or transplanted	Multifactorial	No	II	8.52	8.52
Other ILD	Dead or transplanted	Lower respiratory tract infection	No	I	16.06	16.06
IPF	Dead or transplanted	ILD-related hospitalization other than AE-ILD	No	Missing data	11.09	11.09
IPF	Dead or transplanted	ILD-related hospitalization other than AE-ILD	No	II	6.67	6.67
IPF	Dead or transplanted	ILD-related hospitalization other than AE-ILD	No	III	0.18	0.18
IPF	Alive	ILD-related hospitalization other than AE-ILD	No	I	6.4	6.4
Other ILD	Dead or transplanted	Other	Yes	I	11.11	10.51
Other ILD	Dead or transplanted	Lower respiratory tract infection	No	II	18.56	18.56
IPF	Dead or transplanted	Multifactorial	No	I	14.9	14.9
Other ILD	Dead or transplanted	Other	No	I	9.9	9.9
IPF	Dead or transplanted	Lower respiratory tract infection	No	I	15.82	15.82
IPF	Dead or transplanted	Acute exacerbation of ILD	Yes	Missing data	0.27	0
Other ILD	Dead or transplanted	Lower respiratory tract infection	No	I	8.58	8.58
IPF	Dead or transplanted	Acute exacerbation of ILD	Yes	I	12.74	10.75
IPF	Dead or transplanted	Acute exacerbation of ILD	Yes	II	2.29	2.26
IPF	Dead or transplanted	Lower respiratory tract infection	Yes	III	3.18	0.08
IPF	Dead or transplanted	Acute exacerbation of ILD	Yes	I	3.38	1.21
IPF	Dead or transplanted	Acute exacerbation of ILD	Yes	III	0.87	0.81
Other ILD	Dead or transplanted	Multifactorial	No	III	8.46	8.46
Other ILD	Dead or transplanted	Acute exacerbation of ILD	Yes	I	13.25	0
Other ILD	Alive	Acute exacerbation of ILD	Yes	I	5.94	0
Other ILD	Alive	Lower respiratory tract infection	No	I	21.65	21.65
Other ILD	Dead or transplanted	Acute exacerbation of ILD	Yes	I	36.59	34.8
Other ILD	Dead or transplanted	Acute exacerbation of ILD	Yes	I	15.02	14.99
IPF	Dead or transplanted	Lower respiratory tract infection	Yes	II	2.36	2.27
IPF	Dead or transplanted	ILD-related hospitalization other than AE-ILD	No	Missing data	1.3	1.3
IPF	Dead or transplanted	ILD-related hospitalization other than AE-ILD	No	II	4.73	4.73
Other ILD	Dead or transplanted	ILD-related hospitalization other than AE-ILD	No	I	5.75	5.75
IPF	Dead or transplanted	Lower respiratory tract infection	No	II	10.92	10.92
IPF	Dead or transplanted	Acute exacerbation of ILD	Yes	II	1.86	0.91
IPF	Dead or transplanted	Acute exacerbation of ILD	Yes	I	4.37	2.81
IPF	Dead or transplanted	ILD-related hospitalization other than AE-ILD	No	I	2.5	2.5
Other ILD	Dead or transplanted	Acute exacerbation of ILD	Yes	III	2.21	0
Other ILD	Alive	Acute exacerbation of ILD	Yes	II	5.89	0
IPF	Dead or transplanted	Lower respiratory tract infection	Yes	I	13.66	13.65
IPF	Dead or transplanted	Lower respiratory tract infection	No	III	0.79	0.79
IPF	Dead or transplanted	ILD-related hospitalization other than AE-ILD	Yes	I	6.74	4.67
IPF	Dead or transplanted	Acute exacerbation of ILD	Yes	I	16.62	16.58
Other ILD	Dead or transplanted	Acute exacerbation of ILD	Yes	I	9.3	0
Other ILD	Alive	Lower respiratory tract infection	Yes	I	7.16	0.13
Other ILD	Dead or transplanted	Acute exacerbation of ILD	Yes	I	9.69	9.51
Other ILD	Alive	Acute exacerbation of ILD	Yes	II	9.6	0
Other ILD	Dead or transplanted	ILD-related hospitalization other than AE-ILD	No	I	5.7	5.7
IPF	Dead or transplanted	Lower respiratory tract infection	No	I	8.64	8.64
Other ILD	Alive	Other	No	I	9.86	9.86
IPF	Dead or transplanted	Lower respiratory tract infection	No	II	3.58	3.58
IPF	Dead or transplanted	Acute exacerbation of ILD	Yes	I	2.71	2.57
Other ILD	Dead or transplanted	Lower respiratory tract infection	No	I	10.97	10.97
IPF	Dead or transplanted	ILD-related hospitalization other than AE-ILD	No	III	2.77	2.77
IPF	Dead or transplanted	Acute exacerbation of ILD	Yes	I	1.73	1.71
IPF	Dead or transplanted	Acute exacerbation of ILD	Yes	I	12.19	8.57
Other ILD	Dead or transplanted	Other	No	I	0.88	0.88
IPF	Dead or transplanted	Acute exacerbation of ILD	Yes	I	1.95	1.15
IPF	Dead or transplanted	ILD-related hospitalization other than AE-ILD	Yes	I	4.41	4.05
IPF	Dead or transplanted	Lower respiratory tract infection	No	II	1.57	1.57
IPF	Dead or transplanted	Multifactorial	No	III	0.84	0.84
Other ILD	Dead or transplanted	Lower respiratory tract infection	Yes	I	25.51	24.19
Other ILD	Alive	Lower respiratory tract infection	No	II	4.93	4.93
IPF	Dead or transplanted	Acute exacerbation of ILD	Yes	I	1.3	0
IPF	Dead or transplanted	Lower respiratory tract infection	No	I	7.91	7.91
IPF	Dead or transplanted	Cardiovascular	No	II	4.36	4.36
Other ILD	Dead or transplanted	Lower respiratory tract infection	No	I	13	13
Other ILD	Dead or transplanted	Lower respiratory tract infection	No	I	19.3	19.3
Other ILD	Dead or transplanted	Multifactorial	No	I	6.72	6.72
IPF	Dead or transplanted	Acute exacerbation of ILD	Yes	III	0.18	0
IPF	Dead or transplanted	Lower respiratory tract infection	Yes	I	8.2	8.19
IPF	Dead or transplanted	Acute exacerbation of ILD	Yes	II	1.93	1.83
IPF	Dead or transplanted	ILD-related hospitalization other than AE-ILD	Yes	II	1.57	1.53
IPF	Dead or transplanted	ILD-related hospitalization other than AE-ILD	No	II	4.95	4.95
Other ILD	Dead or transplanted	Acute exacerbation of ILD	Yes	Missing data	7.48	0
IPF	Dead or transplanted	Acute exacerbation of ILD	Yes	Missing data	0.01	0
IPF	Dead or transplanted	Lower respiratory tract infection	No	I	6.58	6.58
IPF	Dead or transplanted	Cardiovascular	No	II	1.1	1.1
IPF	Dead or transplanted	Acute exacerbation of ILD	Yes	I	3.87	3.87
IPF	Dead or transplanted	ILD-related hospitalization other than AE-ILD	No	II	5.29	5.29
IPF	Dead or transplanted	Acute exacerbation of ILD	Yes	I	3.35	1.78
IPF	Dead or transplanted	Acute exacerbation of ILD	Yes	II	4.2	3.3
IPF	Dead or transplanted	ILD-related hospitalization other than AE-ILD	Yes	I	0.62	0.59
Other ILD	Alive	ILD-related hospitalization other than AE-ILD	No	I	12.5	12.5
IPF	Dead or transplanted	ILD-related hospitalization other than AE-ILD	No	II	1.38	1.38
Other ILD	Dead or transplanted	Acute exacerbation of ILD	Yes	I	6.37	6.03
IPF	Dead or transplanted	Cardiovascular	No	II	4.6	4.6
IPF	Dead or transplanted	Acute exacerbation of ILD	Yes	Missing data	0.07	0
IPF	Dead or transplanted	Acute exacerbation of ILD	Yes	I	0.11	0.05
IPF	Alive	Lower respiratory tract infection	No	I	8.88	8.88
IPF	Alive	Acute exacerbation of ILD	Yes	II	5.64	1.47
IPF	Dead or transplanted	Acute exacerbation of ILD	Yes	Missing data	3.14	2.91
Other ILD	Dead or transplanted	Acute exacerbation of ILD	Yes	I	3.8	3.75
Other ILD	Dead or transplanted	Acute exacerbation of ILD	Yes	I	3.5	3.36
Other ILD	Dead or transplanted	Lower respiratory tract infection	No	I	12.04	12.04
IPF	Dead or transplanted	Acute exacerbation of ILD	Yes	III	1.35	0
Other ILD	Dead or transplanted	ILD-related hospitalization other than AE-ILD	No	II	1.68	1.68
Other ILD	Dead or transplanted	Cardiovascular	No	I	1.59	1.59
IPF	Alive	Acute exacerbation of ILD	Yes	Missing data	2	0.19
Other ILD	Alive	Acute exacerbation of ILD	Yes	II	4.27	0
Other ILD	Alive	Acute exacerbation of ILD	Yes	II	8.38	1.17
Other ILD	Dead or transplanted	ILD-related hospitalization other than AE-ILD	No	II	3.78	3.78
IPF	Dead or transplanted	Multifactorial	Yes	I	2.05	2.03
Other ILD	Dead or transplanted	Cardiovascular	No	I	9.33	9.33
Other ILD	Alive	Other	Yes	I	9.07	6.13
Other ILD	Alive	ILD-related hospitalization other than AE-ILD	Yes	I	8.08	7.57
Other ILD	Dead or transplanted	Cardiovascular	No	I	16.63	16.63
IPF	Alive	ILD-related hospitalization other than AE-ILD	No	I	2.4	2.4
Other ILD	Dead or transplanted	Lower respiratory tract infection	No	Missing data	4	4
IPF	Dead or transplanted	Acute exacerbation of ILD	Yes	Missing data	0.02	0
IPF	Dead or transplanted	ILD-related hospitalization other than AE-ILD	Yes	I	1.02	0.83
IPF	Dead or transplanted	Acute exacerbation of ILD	Yes	I	9.55	7.44
IPF	Dead or transplanted	ILD-related hospitalization other than AE-ILD	No	I	2.48	2.48
Other ILD	Dead or transplanted	Acute exacerbation of ILD	Yes	Missing data	0.47	0
IPF	Dead or transplanted	Acute exacerbation of ILD	Yes	I	1.26	1.03
IPF	Dead or transplanted	Lower respiratory tract infection	No	I	4.3	4.3
IPF	Dead or transplanted	Multifactorial	No	II	6.69	6.69
Other ILD	Alive	Lower respiratory tract infection	No	I	23.57	23.57
Other ILD	Dead or transplanted	Acute exacerbation of ILD	Yes	Missing data	0.01	0
IPF	Alive	Lower respiratory tract infection	No	I	11.41	11.41
IPF	Dead or transplanted	Acute exacerbation of ILD	Yes	Missing data	1.66	0
IPF	Dead or transplanted	Acute exacerbation of ILD	Yes	Missing data	0.05	0
IPF	Dead or transplanted	ILD-related hospitalization other than AE-ILD	Yes	II	1.37	1.34
IPF	Dead or transplanted	Acute exacerbation of ILD	Yes	I	13.41	13.27
IPF	Dead or transplanted	Acute exacerbation of ILD	Yes	I	10.47	9.54
IPF	Alive	Acute exacerbation of ILD	Yes	Missing data	2.41	0
Other ILD	Dead or transplanted	Acute exacerbation of ILD	Yes	III	0.34	0.26
IPF	Dead or transplanted	Acute exacerbation of ILD	Yes	I	3.81	2.77
IPF	Dead or transplanted	ILD-related hospitalization other than AE-ILD	Yes	II	0.57	0.54
IPF	Dead or transplanted	Cardiovascular	No	III	12.39	12.39
Other ILD	Dead or transplanted	Cardiovascular	No	II	3.64	3.64
IPF	Alive	Acute exacerbation of ILD	Yes	II	12.64	8.42
Other ILD	Dead or transplanted	Cardiovascular	No	II	5.12	5.12
IPF	Dead or transplanted	Acute exacerbation of ILD	Yes	II	11.81	0
IPF	Alive	Cardiovascular	No	I	7.69	7.69
Other ILD	Alive	Acute exacerbation of ILD	Yes	II	3.73	0
IPF	Dead or transplanted	Acute exacerbation of ILD	Yes	I	10.47	10.32
IPF	Dead or transplanted	ILD-related hospitalization other than AE-ILD	No	II	1.42	1.42
Other ILD	Dead or transplanted	ILD-related hospitalization other than AE-ILD	No	Missing data	1.69	1.69
IPF	Dead or transplanted	ILD-related hospitalization other than AE-ILD	No	II	2.48	2.48
Other ILD	Alive	Acute exacerbation of ILD	Yes	I	1.84	0
IPF	Dead or transplanted	Acute exacerbation of ILD	Yes	Missing data	0.1	0
Other ILD	Dead or transplanted	Lower respiratory tract infection	No	III	5.63	5.63
IPF	Dead or transplanted	Acute exacerbation of ILD	Yes	II	4.16	2.38
IPF	Alive	Acute exacerbation of ILD	Yes	II	2.16	0
IPF	Dead or transplanted	Acute exacerbation of ILD	Yes	II	4.07	0.91
Other ILD	Alive	Acute exacerbation of ILD	Yes	II	2.87	0
IPF	Dead or transplanted	ILD-related hospitalization other than AE-ILD	No	II	1.38	1.38
Other ILD	Dead or transplanted	ILD-related hospitalization other than AE-ILD	No	III	1.71	1.71
IPF	Dead or transplanted	Multifactorial	No	III	2.13	2.13
Other ILD	Dead or transplanted	Acute exacerbation of ILD	Yes	I	14.23	12.63
Other ILD	Dead or transplanted	Other	No	II	12.48	12.48
Other ILD	Dead or transplanted	ILD-related hospitalization other than AE-ILD	Yes	I	11.15	7.73
Other ILD	Dead or transplanted	Other	No	II	1.7	1.7
Other ILD	Dead or transplanted	Acute exacerbation of ILD	Yes	I	25.4	25.4
Other ILD	Dead or transplanted	Multifactorial	Yes	I	5.94	5.89
Other ILD	Dead or transplanted	Lower respiratory tract infection	Yes	I	34.66	34.5
Other ILD	Dead or transplanted	Cardiovascular	No	I	15.3	15.3
IPF	Dead or transplanted	Acute exacerbation of ILD	Yes	II	1.04	0.91
Other ILD	Dead or transplanted	Acute exacerbation of ILD	Yes	II	13.45	13.41
Other ILD	Dead or transplanted	ILD-related hospitalization other than AE-ILD	No	II	2.88	0
IPF	Dead or transplanted	Cardiovascular	No	I	4.74	4.74
Other ILD	Alive	Other	No	I	4.38	4.38
IPF	Dead or transplanted	Acute exacerbation of ILD	Yes	II	5.51	0
Other ILD	Dead or transplanted	Acute exacerbation of ILD	Yes	II	9.6	8.94
